# Supplementary material for: Intracellular Transposition and Capture of Mobile Genetic Elements following Intercellular Conjugation of Multidrug Resistance Conjugative Plasmids from Clinical Enterobacteriaceae Isolates
Source: Microbiol Spectr. 2022 Jan 19;10(1):e02140-21. doi: 10.1128/spectrum.02140-21 (PMC8768599; doi:10.1128/spectrum.02140-21)
Supplement: SUPPLEMENTAL FILE 2 — Supplemental material. Download SPECTRUM02140-21_Supp_2_seq10.xlsx, XLSX file, 0.02 MB [file spectrum02140-21_supp_2_seq10.xlsx]

## Sheet: Sheet1
Supplementary table S2	The raw data of bioinformatic analysis of the selected clinical donor strains used in the study.
Bacteria	strain	Mobile Element Finder results								ResFinder results						PlasmidFinder results
		MGE	prediction method	type	allele length	Contig No.	mL_plasmid	Prob plasmid	Contig length	Genes	Coverage	Contig No.	mL_plasmid	Prob plasmid	Contig length	Plasmid	Identity	Query / Template length	Contig No.	Position in contig	bla genes	Accession number
K. pneumoniae	K57-33	ISKpn43	alignment to reference	Insertion sequence	1342	104	Plasmid	0.645	13106	blaOXA-9	99.88	147	Plasmid	0.997	33946	IncFIB(K)	98.93	560 / 560	153	9889..10448	blaOXA-9, blaKPC-2, blaTEM-1A	JN233704
		ISEsa1	alignment to reference	Insertion sequence	1603	133	Plasmid	0.962	33182	blaTEM-1A	99.88	147	Plasmid	0.997	33946	IncFIB(pKPHS1)	99.64	560 / 560	26b	44098..44657		CP003223
		ISKpn28	alignment to reference	Insertion sequence	1096	133	Plasmid	0.962	33182	blaSHV-187	99.54	75	Chromosome	0.003	150696	IncFIB(pQil)	100	740 / 740	49	9571..10310		JN233705
		ISSen4	alignment to reference	Insertion sequence	1221	134	Chromosome	0	378505	blaKPC-2	100	147	Plasmid	0.997	33946	IncFII(K)	97.97	148 / 148	147	2941..3088		CP000648
		IS102	alignment to reference	Insertion sequence	1057	134	Chromosome	0	378505							IncFII(K)	97.97	148 / 148	155	771..918		CP000648
		ISSty2	alignment to reference	Insertion sequence	1259	140	Plasmid	0.969	26165							IncFII(Yp)	95.63	229 / 230	50	24303..24530		CP000670
		Tn4401	alignment to reference	Unit transposon	9900	147	Plasmid	0.997	33946
		IS26	alignment to reference	Insertion sequence	820	147	Plasmid	0.997	33946
		ISKpn14	alignment to reference	Insertion sequence	768	20	Plasmid	0.904	9135
		ISKpn34	alignment to reference	Insertion sequence	1221	21	Plasmid	0.96	1221
		IS102	alignment to reference	Insertion sequence	1057	47	Plasmid	0.966	5421
		ISKpn1	alignment to reference	Insertion sequence	1445	58	Chromosome	0.024	1445
		ISKpn21	alignment to reference	Insertion sequence	2278	64	Plasmid	0.959	2278
		IS5075	alignment to reference	Insertion sequence	1327	94	Chromosome	0.036	1330
		cn_1202_IS102	inferred	Composite transposon	1202	134	Chromosome	0	378505
		cn_3956_IS26	inferred	Composite transposon	3956	147	Plasmid	0.997	33946
		cn_8886_ISKpn14	inferred	Composite transposon	8886	20	Plasmid	0.904	9135
		cn_2528_IS102	inferred	Composite transposon	2528	47	Plasmid	0.966	5421
K. pneumoniae	K68-18	ISKpn26	alignment to reference	Insertion sequence	1196	10	Chromosome	0.028	1196	blaSHV-11	99.77	84	Chromosome	0.002	235633	IncFIB(K)	100	560 / 560	31	7998..8557		JN233704
		ISKpn28	alignment to reference	Insertion sequence	1096	16	Plasmid	0.985	14395	blaSHV-67	99.77	84	Chromosome	0.002	235633	IncFIB(pKPHS1)	99.82	560 / 560	95	45780..46339		CP003223
		ISKpn1	alignment to reference	Insertion sequence	1445	25	Chromosome	0.02	1445	blaVIM-27	100	82	Plasmid	0.659	1779	IncFIB(pNDM-Mar)	99.54	439 / 439	32	71119..71557		JN420336
		ISSen4	alignment to reference	Insertion sequence	1219	35	Plasmid	0.876	6417							IncFII(pKP91)	100	230 / 230	73	2311..2540		CP000966
		ISKpn21	alignment to reference	Insertion sequence	2278	57	Plasmid	0.801	2280							IncHI1B(pNDM-MAR)	99.47	570 / 570	78	2807..3376		JN420336
		IS6100	alignment to reference	Insertion sequence	880	63	Plasmid	0.801	1284							IncR	100	251 / 251	20	5371..5621		DQ449578
		Tn5403	alignment to reference	Unit transposon	3664	67	Plasmid	0.962	3664
		ISKpn21	alignment to reference	Insertion sequence	2278	9	Plasmid	0.982	15801
K. pneumoniae	K46-62	ISKpn1	alignment to reference	Insertion sequence	1445	1	Chromosome	0.028	1445	blaSHV-12	100	30	Plasmid	0.958	1804	IncFIB(K)	99.29	560 / 560	29	30160..30719		JN233704
		ISSty2	alignment to reference	Insertion sequence	1259	102	Chromosome	0.129	1262	blaTEM-1B	100	54	Plasmid	0.93	18244	IncN	99.61	514 / 514	11	18357..18870		AY046276
		ISEc52	alignment to reference	Insertion sequence	1249	103	Plasmid	0.633	1249	blaVIM-1	100	35	Plasmid	0.666	1938
		ISSbo1	alignment to reference	Insertion sequence	1709	11	Plasmid	0.982	20951
		IS903	alignment to reference	Insertion sequence	1057	12	Chromosome	0	55269
		IS26	alignment to reference	Insertion sequence	820	13	Plasmid	0.959	820
		IS102	alignment to reference	Insertion sequence	1056	36	Chromosome	0.001	219315
		IS6100	alignment to reference	Insertion sequence	880	45	Plasmid	0.936	19567
		ISSpu2	alignment to reference	Insertion sequence	1152	46	Chromosome	0.001	215676
		Tn2	alignment to reference	Unit transposon	4950	54	Plasmid	0.93	18244
		IS5075	alignment to reference	Insertion sequence	1327	54	Plasmid	0.93	18244
		IS903	alignment to reference	Insertion sequence	1054	59	Plasmid	0.963	1054
		ISKpn19	alignment to reference	Insertion sequence	2851	99	Plasmid	0.926	5490
		cn_3367_IS102	inferred	Composite transposon	3367	36	Chromosome	0.001	219315
K. pneumoniae	50825040	ISEc52	alignment to reference	Insertion sequence	1249	115	Plasmid	0.898	51236	blaCTX-M-15	100	71	Plasmid	0.798	3485	IncC	100	417 / 417	55	20635..21051		JN157804
		ISEcl1	alignment to reference	Insertion sequence	1336	123	Plasmid	0.994	19075	blaSHV-96	99.65	16	Chromosome	0.002	37132	IncFIA	99.48	388 / 388	27	9271..9657		AP001918
		IS903	alignment to reference	Insertion sequence	1057	123	Plasmid	0.994	19075	blaOXA-9	99.88	96	Plasmid	0.9	2642	IncFIB(AP001918)	98.39	682 / 682	133	5337..6018		AP001918
		ISEcl10	alignment to reference	Insertion sequence	1194	148	Chromosome	0.007	38109	blaTEM-1B	99.88	46	Plasmid	0.907	1057	IncFII	95.65	230 / 261	158	1..230		AY458016
		ISSen4	alignment to reference	Insertion sequence	1220	152	Plasmid	0.74	3116	blaSHV-172	99.65	16	Chromosome	0.002	37132
		ISEhe3	alignment to reference	Insertion sequence	1229	18	Plasmid	0.748	13828	blaTEM-1C	99.88	46	Plasmid	0.907	1057
		IS6100	alignment to reference	Insertion sequence	880	203	Plasmid	0.97	7494	blaSHV-94	99.65	16	Chromosome	0.002	37132
		ISKpn14	alignment to reference	Insertion sequence	768	26	Plasmid	0.973	11968	blaNDM-1	100	29	Plasmid	0.974	14751
		IS5075	alignment to reference	Insertion sequence	1327	28	Plasmid	0.956	27902
		IS102	alignment to reference	Insertion sequence	1056	28	Plasmid	0.956	27902
		ISKpn19	alignment to reference	Insertion sequence	2851	29	Plasmid	0.974	14751
		ISKpn8	alignment to reference	Insertion sequence	1443	51	Plasmid	0.956	1443
		ISEc9	alignment to reference	Insertion sequence	1656	71	Plasmid	0.798	3485
K. pneumoniae	50877064	Tn6196	alignment to reference	Unit transposon	3647	contig39	Plasmid	0.985	137810	blaCMY-6	100	39	Plasmid	0.985	137810	IncC	100	417 / 417	39	20264..20680	blaCMY-6, blaNDM-1	JN157804
		ISEc9	alignment to reference	Insertion sequence	1656	contig39	Plasmid	0.985	137810	blaSHV-110	99.77	14	Chromosome	0.001	726956
		ISKpn14	alignment to reference	Insertion sequence	768	contig39	Plasmid	0.985	137810	blaNDM-1	100	39	Plasmid	0.985	137810
		cn_50777_ISEc9	inferred	Composite transposon	50777	contig39	Plasmid	0.985	137810	blaSHV-81	99.77	14	Chromosome	0.001	726956
K. pneumoniae	50675619	IS26	alignment to reference	Insertion sequence	820	contig11	Plasmid	0.959	820	blaSHV-172	99.65	59	Chromosome	0.002	142678	Col440I	95.61	114 / 114	3	3263..3376		CP023920
		IS6100	alignment to reference	Insertion sequence	880	contig22	Plasmid	0.983	8382	blaSHV-94	99.65	59	Chromosome	0.002	142678	IncFIB(K)	98.93	560 / 560	69	6194..6753		JN233704
		ISEc9	alignment to reference	Insertion sequence	1656	contig38	Plasmid	0.959	7899	blaNDM-7	100	50	Plasmid	0.889	3336	IncFII(K)	99.32	148 / 148	71	43136..43283		CP000648
		IS5	alignment to reference	Insertion sequence	1195	contig48	Plasmid	0.922	1195	blaSHV-96	99.65	59	Chromosome	0.002	142678	IncQ1	100	529 / 796	62	81..609		M28829
		ISEcl1	alignment to reference	Insertion sequence	1336	contig5	Plasmid	0.772	1869	blaOXA-1	100	82	Plasmid	0.881	2356	IncX3	100	374 / 374	26	4726..5099		JN247852
		IS102	alignment to reference	Insertion sequence	1056	contig51	Plasmid	0.912	49208	blaCTX-M-15	100	38	Plasmid	0.959	7899
		ISSen4	alignment to reference	Insertion sequence	1221	contig69	Plasmid	0.975	19370	blaTEM-1B	100	38	Plasmid	0.959	7899
		IS903	alignment to reference	Insertion sequence	1057	contig69	Plasmid	0.975	19370	catB3	100	82	Plasmid	0.881	2356
		ISEcl10	alignment to reference	Insertion sequence	1194	contig7	Chromosome	0.001	96772
		ISEsa2	alignment to reference	Insertion sequence	1493	contig71	Plasmid	0.981	58372
		ISEc52	alignment to reference	Insertion sequence	1245	contig71	Plasmid	0.981	58372
		ISEhe3	alignment to reference	Insertion sequence	1229	contig71	Plasmid	0.981	58372
		ISKox3	alignment to reference	Insertion sequence	1316	contig79	Plasmid	0.711	1320
		ISKpn21	alignment to reference	Insertion sequence	2278	contig89	Plasmid	0.959	2278
K. pneumoniae	50627996	ISEcl1	alignment to reference	Insertion sequence	1336	contig10	Plasmid	0.764	2069	blaOXA-1	100	3	Chromosome	0.199	1604	IncC	100	417 / 417	52	54800..55216	blaNDM-1	JN157804
		ISKpn26	alignment to reference	Insertion sequence	1171	contig103	Chromosome	0.078	1171	blaSHV-182	99.88	144	Chromosome	0.001	71170	IncFIB(K)	100	560 / 560	59	4089..4648		JN233704
		IS6100	alignment to reference	Insertion sequence	880	contig12	Plasmid	0.965	1006	blaCMY-6	100	136	Plasmid	0.861	36854	IncFIB(pNDM-Mar)	99.32	439 / 439	163	37620..38058		JN420336
		IS903	alignment to reference	Insertion sequence	1058	contig122	Plasmid	0.981	1058	blaNDM-1	100	52	Plasmid	0.981	86243	IncFII(K)	100	148 / 148	82	42191..42338		CP000648
		ISKpn1	alignment to reference	Insertion sequence	1445	contig129	Chromosome	0.023	1445	blaCTX-M-15	100	87	Plasmid	0.941	3687	IncHI1B(pNDM-MAR)	99.82	570 / 570	163	143788..144357		JN420336
		ISKpn21	alignment to reference	Insertion sequence	2278	contig50	Chromosome	0.08	2279	catA1	99.85	134	Plasmid	0.956	1888	IncN	99.61	514 / 514	44	4336..4849		AY046276
		ISKpn28	alignment to reference	Insertion sequence	1096	contig58	Plasmid	0.96	7393	catB3	100	3	Chromosome	0.199	1604
		ISKpn19	alignment to reference	Insertion sequence	2851	contig62	Plasmid	0.909	9515	catB3	100	3	Chromosome	0.199	1604
		IS3	alignment to reference	Insertion sequence	1258	contig66	Chromosome	0.012	306798
		ISEc33	alignment to reference	Insertion sequence	1153	contig66	Chromosome	0.012	306798
		ISKpn14	alignment to reference	Insertion sequence	768	contig73	Plasmid	0.628	3482
		Tn6196	alignment to reference	Unit transposon	3647	contig95	Plasmid	0.95	4509
		ISKpn18	alignment to reference	Insertion sequence	1283	contig98	Chromosome	0.022	1303
E. coli	50676002	MITEEc1	alignment to reference	Miniature Inverted Repeat	123	contig100	Chromosome	0.029	189932	blaCMY-6	100	167	Plasmid	0.957	45452	IncC	100	417 / 417	55	20635..21051		JN157804
		IS682	alignment to reference	Insertion sequence	2532	contig11	Chromosome	0.029	2532	blaOXA-1	100	167	Plasmid	0.957	45452	IncFIA	99.48	388 / 388	27	9271..9657		AP001918
		ISKpn8	alignment to reference	Insertion sequence	1443	contig111	Chromosome	0.033	55332	blaNDM-1	100	38	Plasmid	0.967	18228	IncFIB(AP001918)	98.39	682 / 682	133	5337..6018		AP001918
		IS6100	alignment to reference	Insertion sequence	880	contig134	Plasmid	0.849	6135	blaCTX-M-15	100	182	Chromosome	0.476	2920	IncFII	95.65	230 / 261	158	1..230		AY458016
		ISKpn37	alignment to reference	Insertion sequence	1262	contig142	Chromosome	0.227	38409	catB3	100	167	Plasmid	0.957	45452
		MITEEc1	alignment to reference	Miniature Inverted Repeat	122	contig156	Chromosome	0.022	138964	catB3	100	167	Plasmid	0.957	45452
		Tn6196	alignment to reference	Unit transposon	3647	contig167	Plasmid	0.957	45452	tet(A)	100	13	Chromosome	0.392	5694
		ISEc38	alignment to reference	Insertion sequence	1722	contig190	Chromosome	0.036	32438
		ISCfr1	alignment to reference	Insertion sequence	1618	contig25	Chromosome	0.24	6167
		ISKpn26	alignment to reference	Insertion sequence	1196	contig38	Plasmid	0.967	18228
		ISKpn14	alignment to reference	Insertion sequence	768	contig38	Plasmid	0.967	18228
		MITEEc1	alignment to reference	Miniature Inverted Repeat	123	contig51	Chromosome	0.013	163089
		Tn5403	alignment to reference	Unit transposon	3664	contig55	Plasmid	0.975	52683
		IS30	alignment to reference	Insertion sequence	1221	contig64	Chromosome	0.005	1474
		ISEc1	alignment to reference	Insertion sequence	1291	contig76	Chromosome	0.015	75208
		ISEc10	alignment to reference	Insertion sequence	2410	contig77	Chromosome	0.019	16574
		ISEc53	alignment to reference	Insertion sequence	1885	contig84	Chromosome	0.009	66281
		IS26	alignment to reference	Insertion sequence	820	contig9	Plasmid	0.606	947
